# Supplementary material for: Factors Associated with Mortality in Ontario Standardbred Racing: 2003–2015
Source: Animals (Basel). 2021 Apr 5;11(4):1028. doi: 10.3390/ani11041028 (PMC8066029; doi:10.3390/ani11041028)
Supplement: Supplementary file 1 [file animals-11-01028-s001.zip]

Archive with 16 entries (16 files):
- Tables 3 & 5 1091783.xlsx
- __MACOSX/._Tables 3 & 5 1091783.xlsx
- Figure S1.docx
- __MACOSX/._Figure S1.docx
- Figure S2.docx
- __MACOSX/._Figure S2.docx
- Table S1.docx
- __MACOSX/._Table S1.docx
- Table S2.docx
- __MACOSX/._Table S2.docx
- Table S3.docx
- __MACOSX/._Table S3.docx
- Table S4.docx
- __MACOSX/._Table S4.docx
- Table S5.docx
- __MACOSX/._Table S5.docx
