# Supplementary material for: Factors Associated with Mortality in Ontario Standardbred Racing: 2003–2015
Source: Animals (Basel). 2021 Apr 5;11(4):1028. doi: 10.3390/ani11041028 (PMC8066029; doi:10.3390/ani11041028)
Supplement: Supplementary file 1 [file animals-11-01028-s001.zip › Tables 3 & 5 1091783.xlsx]

## Sheet: Table 3
	Table 3. Results of Logistic Regression Modelling of Associations with Membership in the Ontario Racing Death Registry (binary response) for Standardbred Work-events for the period 2003-2015 - by work-work-event outcome.
		COMPLETED Work-events					DNF Work-events						SCRATCH Work-events
	work-events -	1706499					6726						65105
	Mortalities -	575					207						191
	Variable	Estimate	s.e.	p-value	OR	95%CI	Estimate	s.e.	p-value	OR	95%CI		Estimate	s.e.	p-value	OR	95%CI
	Intercept	-4.1648	0.3848	<0.0001			-4.0115	0.3485	<0.0001				-4.5684	0.2365	<0.0001
	AGE (years, 4.91)	-0.37096	0.08519	<0.0001	0.69	0.584 - 0.815	0.1799	0.0313	<0.0001	1.1971	1.126 - 1.273				n/s
	SEX (F vs S)	-2.11	0.4514	<0.0001	0.121238	0.050 - 0.294	-0.9446	0.2151	<0.0001	0.388835	0.255 - 0.593		-1.1958	0.2814	<0.0001	0.302462	0.174 - 0.525
	SEX (G vs S)	-3.4265	0.4234	<0.0001	0.0244873	0.005 - 0.130	-0.9323	0.1916	<0.0001	0.393647	0.270 - 0.573		-1.1509	0.2728	<0.0001	0.316352	0.185 - 0.540
	GAIT (P vs T)			n/s			0.6498	0.1874	0.0005	1.91516	1.326 - 2.765				n/s
	START (N vs Y)	0.3337	0.1315	0.01	1.39612	1.079 - 1.807	-1.3341	0.22	<0.0001	0.263395	0.171 - 0.405				n/s
	OUTC (1-5 vs 9-17)	-1.2082	0.1375	<0.0001	0.298735	0.228 - 0.391			N.A.						N.A.
	OUTC (6-7 vs 9-17)	-0.6248	0.1442	<0.0001	0.535368	0.404 - 0.710			N.A.						N.A.
	OUTC (8 vs 9-17)	-0.3626	0.1638	0.03	0.695865	0.505 - 0.959			N.A.						N.A.
	YEAR (5.28)	-0.0479	0.0122	<0.0001	0.953229	0.931 - 0.976			n/s				-0.0546	0.0228	0.0167	0.946864	0.905 - 0.990
	TC (A vs C)	-0.4516	0.1535	0.003	0.636609	0.471 - 0.860	0.7131	0.2624	0.0066	2.04031	1.220 - 3.412				n/s
	TC (B vs C)	-0.241	0.1262	0.06	0.785842	0.614 - 1.006			n/s						n/s
	CMCAR (/10, 4.38)			n/s					n/s				-0.0792	0.0495	0.1099	0.923855	0.838 - 1.018
	CMD (/10, 123.89)	-0.0997	0.0276	0.0003	0.905109	0.857 - 0.955			n/s						n/s
	CMCAR*SEX (F vs S)			n/s					n/s				0.1259	0.0561	0.0248	1.13417	1.016 - 1.266
	AGE*SEX (F vs S)	0.23691	0.10983	0.03	1.267	1.022 - 1.572			n/s						n/s
	AGE*SEX (G vs S)	0.47695	0.09421	<0.0001	1.611	1.340 - 1.938			n/s						n/s
	CMD*SEX (G vs S)	0.1128	0.0316	0.0004	1.11941	1.052 - 1.191			n/s						n/s
	CMD*AGE	0.0167	0.0052	0.001					n/s						n/s
	CMD*AGE*SEX (G)	-0.01634	0.00573	0.004					n/s						n/s
	GAIT - P-Pacer, T-Trotter; SEX - F - female, G - gelding, S - stallion; YEAR - calendar year, 0-12 [2003 - 2015]; AGE in years; START - N - qualifier or schooling race, Y - race start; TC - track class, A - C; OUTC - work-event outcome, 1-5 - finished in the first 5; 6-7 - finished 6th or 7th; 8 - finished 8th; 9-17 - finished 9th to 17th; DNF - Did Not Finish; SCRATCH - scratched; CMD - cumulati…

## Sheet: Table 5
	TABLE 5. Results of Logistic Regression Modelling of Associations with Membership in the Ontario Racing Death Registry (binary response) for Standardbred Horses for the period 2003-2015, Unit of interest - Horse-Year.
	Horse Years -		125200
	Mortalities -		973
	Variable		Estimate	s.e.	p-value	OR	95% CI
	Intercept		-4.6994	0.3405	<0.0001
	AGE (years, 4.57)		0.1492	0.09018	0.0981	1.161	0.973 - 1.385
	SEX, F vs. S		-1.1493	0.2261	<0.0001	0.317	0.203 - 0.494
	SEX, G vs. S		-1.6949	0.2233	<0.0001	0.184	0.119 - 0.284
	TC, A vs. C		-0.2281	0.2135	0.2852	0.796	0.524 - 1.210
	TC, B vs. C		0.1298	0.1879	0.4895	1.139	0.788 - 1.646
	CMYR (14.20)		1.501	0.019	<0.0001	4.486	3.091 - 6.510
	CMCAR (37.07)		0.232	0.039	<0.0001	1.261	1.168 - 1.361
	CMD (163.23)		-0.0608	0.01297	<0.0001	0.941	0.917 - 0.965
	YEAR (5.24)		0.02659	0.02642	0.3142	1.027	0.975 - 1.082
	AGE*SEX, F vs. S		0.08267	0.04734	0.0808	1.086	0.990 - 1.192
	AGE*SEX, G vs. S		0.211	0.0429	<0.0001	1.235	1.135 - 1.343
	CMD*TC, A vs. C		-0.0185	0.013	0.1547	0.98167	0.982 - 1.007
	CMD*TC, B vs. C		-0.038	0.011	0.0005	0.962713	0.942 - 0.984
	AGE*CMYR		0.06571	0.01911	0.0006
	AGE*CMCAR		-0.0178	0.00481	0.0002
	AGE*YEAR		-0.01445	0.005146	0.005
	CMYR*YEAR		-0.0239	0.01146	0.037
	AGE*AGE		-0.01682	0.006791	0.0132
	CMYR*CMYR		-0.4	0.0374	<0.0001
	OR - odds ratio; CI - confidence interval; GAIT - P-Pacer, T-Trotter; SEX - F - female, G - gelding, S - stallion; YEAR - calendar year, 0-12 [2003 - 2015]; AGE in years; START - N-qualifier or schooling race, Y-race start; TC - track class, A - Premier, B Signature, C - Grassroots and Regional; CMYR - cumulative work-events for the current year, in increments of 1; CMD - cumulative days of racin…
